# Supplementary material for: Cross-Linked Metathesis Polynorbornenes Based on Nadimides Bearing Hydrocarbon Substituents: Synthesis and Physicochemical Properties
Source: Polymers (Basel). 2024 Sep 22;16(18):2671. doi: 10.3390/polym16182671 (PMC11436105; doi:10.3390/polym16182671)
Supplement: Supplementary file 1 [file polymers-16-02671-s001.zip]

Archive with 1 entries (1 files):
- polymers-3210777-supplementary.pdf
